# Supplementary material for: Heterogeneous nuclear ribonucleoprotein A1 (hnRNPA1) maintains muscle progenitor identity by stabilizing the Ppp1r1b-lncRNA–PRC2 complex
Source: Nucleic Acids Res. 2026 May 19;54(9):gkag497. doi: 10.1093/nar/gkag497 (PMC13183673; doi:10.1093/nar/gkag497)
Supplement: gkag497_Supplemental_Files [file gkag497_supplemental_files.zip]

Archive with 2 entries (2 files):
- Supplementary Data File S1-Ppp1r1b lncRNA sequences.fasta
- Supplementary Material.pdf
