# Supplementary material for: Heterogeneous nuclear ribonucleoprotein A1 (hnRNPA1) maintains muscle progenitor identity by stabilizing the Ppp1r1b-lncRNA–PRC2 complex
Source: Nucleic Acids Res. 2026 May 19;54(9):gkag497. doi: 10.1093/nar/gkag497 (PMC13183673; doi:10.1093/nar/gkag497)
Supplement: gkag497_Supplemental_Files [file gkag497_supplemental_files.zip › Supplementary Data File S1-Ppp1r1b lncRNA sequences.fasta]

>WT_Ppp1r1b_lncRNA | ENSMUST00000152525.2 | 1–435 | 435 nt
GCCCACACTGTTCCTTTCCTCGGCTGCATCTGAGCAGCTGTGCAGCACCTGCAGACCATT
AGCAACTTGAGTGAGAACCAGGCCTCGGAGGAAGAGGATGAGTTAGGGGAGCTTCGGGAG
CTTGGGTACCCACAGGAGGATGATGAGGAGGATGAGGATGAAGAGGAGGACGAAGAAGAA
GACAGCCAGGCGGAGGTCCTGAAAGGCAGCAGGGGCACTGTGGGGCAGAAGCCTACTTGT
GGCCGGGGTCTGGAGGGGCCCTGGGAGCGCCCACCTCCTCTGGATGAGCCCCAGAGAGAT
GGAAACTCTGAGGACCAAGTGGAAGGCAGAGCAACACTAAGTGTCCTCTTTATTTGTCTT
TCAGAGCCTGGAGAGGAACCTCAGCATCCCAGCCCCCCCTGAGCCTGGCACATAAGCTCA
GAGCCCTGTATCTCC

>Del_1_100 | Δ1–100 nt | 101–435 | 335 nt
AGTAGGGGGAGCTTCGGGAGCTTGGGTACCCACAGGAGGATGATGAGGAGGATGAGGATGA
AGAGGAGGACGAAGAAGAAGACAGCCAGGCGGAGGTCCTGAAAGGCAGCAGGGGCACTGT
GGGGCAGAAGCCTACTTGTGGCCGGGGTCTGGAGGGGCCCTGGGAGCGCCCACCTCCTCT
GGATGAGCCCCAGAGAGATGGAAACTCTGAGGACCAAGTGGAAGGCAGAGCAACACTAAG
TGTCCTCTTTATTTGTCTTTCAGAGCCTGGAGAGGAACCTCAGCATCCCAGCCCCCCCTG
AGCCTGGCACATAAGCTCAGAGCCCTGTATCTCC

>Exon1_2 | 1–220 | 220 nt
GCCCACACTGTTCCTTTCCTCGGCTGCATCTGAGCAGCTGTGCAGCACCTGCAGACCATT
AGCAACTTGAGTGAGAACCAGGCCTCGGAGGAAGAGGATGAGTTAGGGGAGCTTCGGGAG
CTTGGGTACCCACAGGAGGATGATGAGGAGGATGAGGATGAAGAGGAGGACGAAGAAGAA
GACAGCCAGGCGGAGGTCCTGAAAGGCAGCAGGGG

>Exon3_4 | 221–435 | 215 nt
CACTGTGGGGCAGAAGCCTACTTGTGGCCGGGGTCTGGAGGGGCCCTGGGAGCGCCCACC
TCCTCTGGATGAGCCCCAGAGAGATGGAAACTCTGAGGACCAAGTGGAAGGCAGAGCAAC
ACTAAGTGTCCTCTTTATTTGTCTTTCAGAGCCTGGAGAGGAACCTCAGCATCCCAGCCC
CCCCTGAGCCTGGCACATAAGCTCAGAGCCCTGTATCTCC

>Exon1_2_3 | 1–343 | 343 nt
GCCCACACTGTTCCTTTCCTCGGCTGCATCTGAGCAGCTGTGCAGCACCTGCAGACCATT
AGCAACTTGAGTGAGAACCAGGCCTCGGAGGAAGAGGATGAGTTAGGGGAGCTTCGGGAG
CTTGGGTACCCACAGGAGGATGATGAGGAGGATGAGGATGAAGAGGAGGACGAAGAAGAA
GACAGCCAGGCGGAGGTCCTGAAAGGCAGCAGGGGCACTGTGGGGCAGAAGCCTACTTGT
GGCCGGGGTCTGGAGGGGCCCTGGGAGCGCCCACCTCCTCTGGATGAGCCCCAGAGAGAT
GGAAACTCTGAGGACCAAGTGGAAGGCAGAGCAACACTAAGTG

>Negative_control_antisense | antisense WT | 435 nt
GGAGATACAGGGCTCTGAGCTTATGTGCCAGGCTCAGGGGGGGCTGGGATGCTGAGGTTC
CTCTCCAGGCTCTGAAAGACAAATAAAGAGGACACTTAGTGTTGCTCTGCCTTCCACTTG
GTCCTCAGAGTTTCCATCTCTCTGGGGCTCATCCAGAGAGGAGGTGGGCGCTCCCAGGGC
CCCTCCAGACCCCGGCCACAAGTAGGCTTCTGCCCCACAGTGCCCCTGCTGCCTTTCAGG
ACCTCCGCCTGGCTGTCTTCTTCGTCCTCCTCTTCATCCTCATCCTCCTCATCATCCTCT
GGTACCCAAGCTCCCGAAGCTCCCCTAACTCATCCTCTTCCTCCGAGGCCTGGTTCTCAC
TCAAGTTGCTAATGGTCTGCAGGTGCTGCACAGCTGCTCAGATGCAGCCGAGGAAAGGAA
CAGTGTGGGC
